# Supplementary material for: Viral GPCR US28 can signal in response to chemokine agonists of nearly unlimited structural degeneracy
Source: eLife. 2018 Jun 8;7:e35850. doi: 10.7554/eLife.35850 (PMC5993540; doi:10.7554/eLife.35850)
Supplement: Figure 2—source data 1. — Sequence identity and number of reads given for each unique sequence appearing more than 10 times. [file elife-35850-fig2-data1.xlsx]

## Sheet: US28Nb7 Round 2
Unique CX3CL1 N-terminal Sequences	US28Nb7 Round 2 Read Counts
SQKGLYQ	42
TRTITYW	41
ARSITNW	39
IHYLQAW	36
TRYVENW	34
VRTHQNY	33
LLSGINR	31
IRASVNR	31
LLPHANY	30
TRHAVSY	30
LRTIENW	29
VRSIVDR	28
IRSTINR	28
LLPGATR	28
KLQILNW	28
IRTHTFW	28
KRTDITD	28
IKHGLDY	28
ILPGTSY	27
VRSVTNY	27
TRYVTSN	27
PRDILDG	27
VRSITNY	26
IRTNLNR	26
FQHTQYW	26
ALYGINK	26
IRTITNR	25
IRSIEYY	25
SRTIANW	25
KINAIDE	25
FHALKNH	25
ALQGVSK	24
IRSITNE	24
SRYIQNR	24
SRTVTNY	24
VLPHANY	24
LRTIVNR	23
ARTITNR	23
KLAILDR	23
LRYATSW	23
IHASVNK	23
SKAITNR	23
VRSLTFY	23
VHQIANR	23
QRAIIDN	23
SRYITSK	22
VRAITNK	22
IRQGTNR	22
TRYAKNN	22
VRYGTNW	22
LRSLEYG	22
LRTITNR	22
VRTHLNK	22
TRSIVNW	22
TISGISK	22
IRYLVNY	22
LHNILND	22
VRAHISY	22
SKAVINW	22
VRSITDR	21
IRSIVNR	21
IRHSTSW	21
LRYDTYR	21
IRSGLSR	21
IRSGVSR	21
LQTLKFK	21
LQYLESK	21
IRHGANR	21
SHTGVNK	21
LFPATYE	21
TRHIISR	21
SRALTNR	21
TRAGTSW	21
TKAVINW	21
QRAITYW	21
TRSNTNW	21
LRNAIFW	21
LRYDVYG	20
IRYSTNK	20
VRYITSR	20
IRDGINK	20
IRHGTSR	20
IRSSTNR	20
LRSITNY	20
TKYITNW	20
IRSVLNR	20
IRHGTNY	20
VRPHQSY	20
LHHGTDN	20
IKSITDY	20
LWPLIDG	20
VLQAVNQ	20
IRQGANK	20
IRAIINE	20
VRSLQFW	20
TLNAINW	20
ARYIVNY	20
ILNGADW	20
LHYAINN	20
LLHPVYE	20
LRYITNW	19
SMYALNQ	19
SRHIAYW	19
TRYITNW	19
IRSGINK	19
LHPGKYW	19
TRAAVNW	19
TRHITSY	19
IQALTFG	19
LRNGLNR	19
IRSVTDR	19
LQHGIYR	19
VRHATTK	19
VRSILNE	19
YMQGISN	19
FYPVISK	19
LSTLKYY	19
IHALTYK	19
TRYIKNY	19
VHPLLYG	19
LMPGANY	19
IHQNIYG	19
LYPITYY	19
EHAGINW	19
IRTHINR	18
VRYGTNN	18
VRSITSR	18
VRTITNR	18
VKAITNY	18
VKSITNW	18
TRYVTTR	18
VRSITNW	18
IRSIVTR	18
LHAIVNR	18
VRTLANW	18
LRALEYD	18
VRSLTNW	18
IRYSTNE	18
IQAVKYR	18
VKSLTNW	18
LRHGTNY	18
LIPSEYW	18
IKSITNY	18
LRTITNY	18
VRYITNE	18
IRAITDN	18
VMHSTNQ	18
LRAVTDR	18
LRTIQNW	18
ILHGVNH	18
IRTTLNY	18
LRYGTNW	18
QHYGVSY	18
LLNGVSK	18
LQYGPYY	18
IRNHVNW	18
AHKGISR	18
IHYIANE	18
VKPHIGY	18
FHPIVNH	18
SKTVINW	18
FRQGTNN	18
LRYAKSW	18
VWYRKFK	18
LMPTQYW	18
IQAHKYK	18
SRYLQDW	18
IKHGLNY	18
VHNLINY	18
VRSITNR	17
TRYIVNR	17
TRAITDW	17
IKTITNR	17
IRTITDR	17
IKYGINK	17
VRTVTNW	17
IQYAVNK	17
LRSLEYR	17
IRTVTNR	17
IRTITNY	17
IRTSTSK	17
VRSITNH	17
LHYLESK	17
LRHGVSH	17
IRNAISR	17
VRTITNW	17
VHYGASR	17
LLSDQYR	17
IHSIQYW	17
LLPHTYD	17
AMYDQYR	17
VHTGVSK	17
LRAIEFK	17
TRTIISW	17
IRTGTSK	17
LHKGVNK	17
LLDGINK	17
IRQHING	17
VRTHTNW	17
IRHSANW	17
IRSIEYK	17
TRYITGQ	17
IREHVNW	17
FRKGTDH	17
AQQAINK	17
SIADKYR	17
LQYGITR	17
HLNAISD	17
TRAAISK	17
IRHLTDW	17
IKTIVSW	17
VHHLTNQ	17
VRSIANW	17
TRYSKNW	17
IRYILDN	17
ARTRTFK	17
IRKATTN	17
SRHLTYY	17
IKHAVNY	17
VRDLINY	17
LHAITSQ	17
LRHTVFW	17
FQDIKAK	17
IRYSLTD	17
YNAGISK	17
HLTDVFR	17
YFNGISY	17
FSPHIFY	17
LRNSVNK	16
TRYVTSQ	16
LRNIVNR	16
LRYITNG	16
VRYSTNR	16
IQYSVSK	16
IRHSTYR	16
IRHITNY	16
IRSATNK	16
VRSITSW	16
LYPIESR	16
VRYSVNK	16
IRYGVND	16
LRYSINR	16
LRSVTYR	16
VRAITNR	16
LRHNAFY	16
IRAIASR	16
ELYSTSK	16
VRPHIND	16
TRYVTYR	16
IRSLEYY	16
LRSITNH	16
LHDILNR	16
IRTITYR	16
IRSIQSR	16
LHNGVNW	16
IRHGVNY	16
IKYAITK	16
LKYSVSK	16
IKHGIYG	16
TRHIQNR	16
ARYVTSW	16
SRTITFR	16
LLSNEYG	16
KMNGVDW	16
EIYGVSK	16
EHYGTYW	16
TKTLLNW	16
IMPNTYW	16
VRYITSG	16
LISGINK	16
LYPVEYY	16
IRSSANR	16
VRSLTYY	16
IMQVQNW	16
IRYAVNY	16
IRSIQNH	16
VLTIIDR	16
AHNAVSW	16
AYPIKYW	16
IRSSINW	16
IRYGIFD	16
TRYIEYW	16
QRYTPNE	16
VLYVEVE	16
ALYDVYG	16
IMHSINY	16
IRNGVSW	16
VHDLLNW	16
IRYNQYY	16
IRHHTDW	16
LMPHLYD	16
LMPHQYW	16
IHHNLAW	16
EHHGVNE	16
IMHAVNW	16
FHHIPFW	16
KLPGTAW	16
LITNEYW	16
LLHIEYY	16
LYPIEYW	16
ARTITSR	15
VRSLANR	15
LRTVTSR	15
IRTSTNK	15
LRAIEYG	15
IRHSVNW	15
TRTITNW	15
LRNGVNK	15
VRNILNQ	15
IRAGTSK	15
IRTIVNR	15
QQKGVSK	15
VRTIVNR	15
LRTVTNR	15
LRSTVNR	15
ALYDEYR	15
IRNSASK	15
IRHSINK	15
VLTITNR	15
QHQGVSK	15
IRAITDK	15
IRTRQNG	15
IRSHINW	15
IRSIANW	15
VRSHISW	15
LRYGIDR	15
TWHGTNK	15
LLSHEYY	15
IRTVQNR	15
EHYAITK	15
IHHIIND	15
LRHGTSK	15
VRAHLDY	15
KLSGISR	15
LFQGISD	15
IHHSTTK	15
QRAILSQ	15
EFYAVTK	15
LSPLIYN	15
VRTITNK	15
LITDLYR	15
IRHNVYR	15
TRYVINW	15
IHEGVNR	15
VKAITSY	15
LHKIEYW	15
LLPLEYG	15
TRYIQTG	15
VRSHQYW	15
SKHLEYW	15
ILTNPYR	15
VRSVTYW	15
VRHLANW	15
LNPLKYR	15
LRYLTNW	15
QRAIIDG	15
FRTHQNY	15
FRHVQNW	15
LRNIQNR	15
QMHALNK	15
IRYVVNY	15
THYITYW	15
TRHGVSW	15
LLSDIYG	15
NRALLYG	15
TRTVQCH	15
TRYSVNY	15
VWPNQND	15
ARNGPTR	15
VRSHIIW	15
VRSVTNH	15
IRTHENW	15
LHAAANW	15
LMHGIIE	15
KMHGISN	15
LWSGVSQ	15
LNPIATW	15
SRSIQYW	15
SLSVVSW	15
SKTIANW	15
IHQIAGQ	15
QLPRIYH	15
VQHALSD	15
SKYLLNR	15
LLQGVGK	15
LRYSTNR	14
ILNSLDK	14
IHHGVTK	14
IRYGTNK	14
VRTITSW	14
LRYSTNK	14
IRHVQSW	14
SRTTLYK	14
IRASTNK	14
VRNGLSR	14
IRTIINQ	14
IRSITCR	14
IRSITFQ	14
TRSIQNW	14
TKYAVNW	14
LHPILFK	14
VRHAQNK	14
LRSVTNR	14
AWPLKAW	14
VRHITSR	14
FNHGTNN	14
LRSSTSK	14
IRHGIGQ	14
IHYIPSR	14
IRHIQNY	14
IRHSISK	14
LLPIEYY	14
TRYGTSQ	14
LRHGVNG	14
LRSITNW	14
DLNGVNK	14
SLHGVGR	14
IRYGTTY	14
SRSITSW	14
SRYIVTY	14
TRYSVNQ	14
VHQSVNR	14
IHHGVSH	14
ALQAASK	14
IRTIINN	14
HLSIINR	14
LRPHTYW	14
NRAVTSW	14
TRTIQIW	14
LRTLEYN	14
LRSITGR	14
QRNILSR	14
YFPLVAH	14
LRSITNQ	14
QRAILFG	14
IKYTLNK	14
TRSITYY	14
VRQGTNK	14
IRHIISD	14
SRHVTNW	14
VRYATNW	14
TRHAVNY	14
YHHLEFY	14
LRYRTTW	14
VRSLLNK	14
IRSIEYW	14
VRYSVTK	14
QRAVKNR	14
TKYAVSW	14
IRSIVYG	14
LNALEYN	14
VRYITTY	14
KIQSLDD	14
TRTVANW	14
LRSRLSW	14
VHYLTNN	14
HLASIDK	14
VLPHTNY	14
IRYAIDD	14
LKSLTNW	14
LMSHEYY	14
VRYALTK	14
VLQSTNK	14
IHHAVDH	14
LQYIANR	14
LRSIQYW	14
VRALINN	14
LHNILGD	14
LRYLQTY	14
IRHAITG	14
TRSLENW	14
TRHVTYW	14
VRHAIFD	14
IHHNVNR	14
IMPLANW	14
ARTIANW	14
TRYIATY	14
LRNGIFY	14
VRSHTTW	14
QRNILNW	14
LRNSKSW	14
IWYLKCH	14
LRSIVSY	14
TRNLANW	14
IRSAQNW	14
KQQGESK	14
IKEIINW	14
LRSIQDW	14
LKPHINY	14
VRHSTGW	14
VHQIVNH	14
VRYRTNW	14
TRYSQYW	14
TRSVTSY	14
VQASKFW	14
IKHGVFW	14
THPNAFR	14
VLPHIGW	14
THALQFW	14
LHNIVNG	14
VRNHLIW	14
ILNPANW	14
IIHPINW	14
LLHSTDS	14
VLPNANY	14
LQYIPNW	14
VHAHQNW	14
TRAAQFH	14
VMPHIVN	14
KFHGLYE	14
LMPTVYN	14
IHYVASW	14
LHNVIFG	14
ACPLTFW	14
IWPPEAW	14
KIASVNK	14
IRSITNR	13
IRNAVSR	13
VRSHINW	13
IRSGINR	13
IRNIANK	13
IRYIANK	13
AINGITR	13
VRSITNK	13
LRYAINE	13
LQSLKFG	13
LRYITNR	13
LRTIQSW	13
IRYGANR	13
LLPGINE	13
IKTLTNW	13
TKYITNY	13
IRTIANR	13
KMYGISK	13
LRYVTYR	13
IRNGANK	13
KHHGVSK	13
LKYSISK	13
IRTSINR	13
IRHGTSG	13
LRSIINK	13
VRSVVNW	13
TRYIENW	13
IMHSTSK	13
IRHSAYK	13
IRSIINE	13
IRSRINY	13
LRYITNK	13
VRAHING	13
TRASIYR	13
LKYATNR	13
IRHGASR	13
LRTIANW	13
QQKGVDK	13
LRSIANR	13
LRAGTNK	13
IRANTYW	13
LMQGTDK	13
LRTIANR	13
IRAVTDR	13
VRYIVNY	13
LRHSTNQ	13
LRSVTDR	13
IRYNTYK	13
TRYTANW	13
LWPNTYE	13
LRYVTSW	13
LRYITNY	13
VRSSVNR	13
TRYIANR	13
SRYAKDW	13
LMSGISK	13
VRHIIND	13
LRYRKNW	13
VKYITNR	13
FMTDQFR	13
IRSNINY	13
LRYAKNW	13
VRTHINY	13
LRTVVNW	13
IRHILNE	13
IRHAVIY	13
VRSLTSH	13
LRYNEYW	13
LQASTYW	13
LYPITNR	13
IRSITYG	13
LMPHISH	13
TLTVINR	13
IRTLING	13
YLPHEYY	13
QHHGVTK	13
DRAIVIR	13
TLQGASK	13
VRAHVNW	13
TRTAANW	13
VRSVQNW	13
LRYTKDW	13
LRTILNW	13
LRTSANR	13
LHNLINN	13
LRPTVYG	13
IRHVIYG	13
VRSHTYW	13
IHHVLDQ	13
IQAHQYW	13
ELYSVNK	13
AMPLKYY	13
IRYLEYG	13
FLSIIDD	13
VRHIEYW	13
TIADKYG	13
LRSGAYW	13
LINGVAR	13
IQNGVNQ	13
IRHITDY	13
THHLLNW	13
IRHLENW	13
LMPHIYG	13
FNSGTNK	13
QRHALSH	13
QMARTGY	13
AQYIENH	13
YNYGEYK	13
QRAIANW	13
IRNGVSY	13
SRYIANY	13
IHNIVNH	13
NRHTAYW	13
LQQTAYW	13
LFPGQSW	13
IKSVVNW	13
NRHAAYW	13
LYAVLND	13
INYITNW	13
IRTHISG	13
IRSSIYG	13
TQYAVND	13
LQHLLNG	13
IRQHVNY	13
LWPITYD	13
VRHGIDD	13
LMHHEFY	13
SMHGVND	13
HLYAISQ	13
LINRIGD	13
SRSIASW	13
IHNVLSD	13
THPGKYW	13
FYAAIDS	13
VMPLTFQ	13
SHPRTIW	13
IRHTLYN	13
FRQGVAW	13
IKPHIDH	13
IRNSINW	13
VRHGTGY	13
IMNGLDS	13
IREHVSY	13
IQAAVNH	13
YRSHIIW	13
LLTPVYW	13
VHSLKFW	13
LRAVLNE	12
IRHTIYR	12
IRNSINK	12
IQAIAYR	12
IRSHIYK	12
LRSLTNY	12
IRSIANR	12
SRTIINR	12
VRHNANG	12
VHYGVSW	12
ARSVTSW	12
IRTNINR	12
VHNGVNQ	12
VRNSVSK	12
LRNSVNR	12
VRYGVNR	12
IRYGTSQ	12
LRHGTNR	12
LQYIANK	12
IRSITDR	12
LRYSTSK	12
LRSLKNW	12
IRSGTSK	12
LRSIVDR	12
TRYVTNW	12
TRYIATW	12
QRYGTSK	12
VKTLVNR	12
IKYAIYG	12
LRTVLNR	12
VKSITDY	12
LRYAVNR	12
IRTITNK	12
LRTITNW	12
THHGVDK	12
TRYGTSW	12
IRSHISW	12
VRTHLNY	12
IRASLNR	12
IRTLQNR	12
IRSLTSK	12
ILESLNK	12
VRAIQSR	12
LRYGANR	12
IRSSTNK	12
LRTILNR	12
LRSIVNK	12
IQAITYR	12
IKTIVNR	12
TRYITDR	12
LHNAISQ	12
IRSIISR	12
VHNAVNQ	12
QRNVLSD	12
SRYITNR	12
IRYSLSE	12
LRTIKNR	12
VKTLTSR	12
KFASQNW	12
LRQGTNK	12
VHHITNY	12
LWPLESR	12
SRTLTSW	12
TRTILNR	12
IRSVTSW	12
IRYGTTR	12
IHSIKYR	12
VRSVVSR	12
LRHAINW	12
IRSHIDW	12
IIHAIDY	12
INSHIYR	12
ISPLVYG	12
VYHGTDR	12
ILPHANY	12
IRYGLTE	12
LYPLTIY	12
LQNSVSK	12
ILPGTTN	12
QHYAVDK	12
IKNSVNR	12
VHNVLNR	12
LRSIING	12
LRSIESR	12
KHDGISK	12
FRHGVSR	12
VHSGANK	12
IRHSTTH	12
VRYSTNW	12
THAGISR	12
TRSAINW	12
ILQIVYG	12
LRSITCR	12
VKYGTSW	12
VQQGVCK	12
LHPLLFK	12
TRSLANW	12
VRYDIYG	12
LQPHTYN	12
ARHGINR	12
VRTGTNK	12
VRYIQNR	12
TMQIISW	12
VRSHQSW	12
SLSIISR	12
IRYGANN	12
LQYSVNK	12
KFSGVSK	12
VRHATSD	12
TRAIQSW	12
TRSVANR	12
LRYGTSD	12
ELHGISQ	12
IRTIVYR	12
TRAATNN	12
ILPGIDY	12
AMYDVYR	12
HMPHINY	12
LLHGVGR	12
IITDAYR	12
LLTVLDD	12
IRTRINW	12
VHNIISR	12
VRQVTNY	12
LRHNTYW	12
NLHNEYW	12
IRYGTTH	12
TKAATNR	12
LRYAINW	12
LRSLQSW	12
IRSVLND	12
LRYDQFY	12
LRSRQNW	12
VRSILDY	12
IHYLASK	12
VRYGVSW	12
LQHGVSW	12
LLSNINR	12
KLEGVTR	12
IFPHEFK	12
IRSIENW	12
VRSHTNY	12
LMQGTNK	12
IHSNIFK	12
VRHIVNY	12
THYGISG	12
TRYAANQ	12
IKAITNY	12
TRYIQNN	12
TRYIVSY	12
LLPHVYQ	12
IRTLEYN	12
VRHITYG	12
QQARQYY	12
TRYTKNW	12
LKSITSW	12
SIPDTYR	12
LLPGASY	12
IRAIQYG	12
FRYIPNW	12
VRYHIDY	12
LRYRTFY	12
TRTATNN	12
LRANTFW	12
IRYGATH	12
FMPHIYR	12
VRYHLDR	12
LISNEYR	12
ALHVTNW	12
TKYATSS	12
VRYGVNY	12
SKYITGY	12
LRHAQDR	12
LQTVTNW	12
IWAGVTK	12
TRASENW	12
VHEGVSW	12
VRTRQNY	12
IQNGVCK	12
LRSVISY	12
LRSVVNY	12
VRTSKSR	12
IRTIQSY	12
VHYIVND	12
LHSNISY	12
NLHLIYN	12
VRSVLSY	12
IRKSLNE	12
AHPNEVN	12
ILPLEFG	12
IHHIVSE	12
LRSIESK	12
TRSIAYW	12
QLPRIFE	12
IRTHISY	12
LRYTQYW	12
LLHGIAN	12
VRTIQSR	12
SKTLTDW	12
LQSIVNW	12
LQSVLNY	12
VRPHKYW	12
IRTVVNY	12
TLPHVFN	12
LREIVNW	12
TRHVKSW	12
ILSNPYR	12
VHPNAYW	12
VRTVTYW	12
LFPNTYD	12
KFTRENY	12
IMNGANY	12
TRALVNQ	12
VYHGINY	12
ILTGPYR	12
SKYVTYW	12
THKLEYW	12
SKYAVNS	12
FMPAKNW	12
QRHVQYW	12
IRYDIFW	12
IQALTIR	12
IRPVLNW	12
NQARKFR	12
EIQGVSY	12
IQYLKVH	12
ANPLAYN	12
LFPITGW	12
IRSSIFW	12
NRHTTYW	12
LHPHIIG	12
IRTGKFW	12
SHPITNW	12
IHHVIYE	12
HFHAIGK	12
YRDLIFW	12
LLHATYN	12
LWPIETW	12
AQALKYW	12
IHHIVAE	12
TKYGTSW	12
FRQVITR	12
LYPLEIK	12
HNAILNW	12
QRALVYN	12
LHHSIDN	11
VRYSKSK	11
IRSGTNK	11
LRTSTSK	11
TRYSVSR	11
VRSVTNW	11
IRYSTNR	11
IRSIIDK	11
VRYSTSR	11
IRYVTNR	11
LRTVINR	11
IRYTTNK	11
IHSIKYK	11
VRYITNR	11
AMYGTDK	11
LRHNAYK	11
LRADIYR	11
VLNGVDR	11
IRNSINR	11
LRDIINK	11
TLEGTNK	11
IRTLTSR	11
TRYIKTR	11
TRYAKNY	11
IQQAVNW	11
VRTLTNY	11
LRHVTSR	11
LRHNAYY	11
IRYGTNG	11
IRTITSW	11
LRSITNK	11
IRSITSY	11
IRTIINR	11
TLSITNR	11
VRNIVSR	11
LHHGLDD	11
IRHGASW	11
IRYSANR	11
TRYAVYR	11
VRYSTSW	11
IRHSTSS	11
IRTIVNK	11
IRDGTSK	11
VRTIISR	11
VRSIQSR	11
LRYITNQ	11
IRALEYG	11
TRSITSY	11
LRYDQYR	11
IRSLISK	11
IKSITNR	11
VRHITYR	11
IRNGLDR	11
LQYALND	11
LRYTISK	11
LRSITSY	11
IRYGLNR	11
KQYGVNK	11
FRNSINW	11
VQNAVNK	11
IRYNPYR	11
IRAGTNK	11
LNYNAYR	11
LRQAQNK	11
LLSGTDR	11
TRYAINN	11
IRHALTD	11
VMHGTNY	11
VRSGISK	11
TQNGVNK	11
LRYSTYQ	11
FLHSIDK	11
IRYIQNR	11
IRSITTY	11
IKYGTNQ	11
TRYVTNY	11
LRHVTNN	11
IRSSIYK	11
IMPHVNY	11
HLYDAYR	11
LRHIVDK	11
TRYGINK	11
IRHSAYR	11
IHNILNQ	11
IRNVVNR	11
LISGISR	11
IKQSVNR	11
IHSIKNR	11
VRSNANR	11
LRSITYR	11
LRSSTSR	11
IRSILTK	11
LRTLVSR	11
IHYIKNN	11
IRAIANR	11
VRSITNQ	11
FRQSLGR	11
IRSLTNR	11
IRSLIGH	11
IRSLTNS	11
ALNGISN	11
IRYAISD	11
IRSLTNN	11
LRHGTNQ	11
IQYGVYK	11
LFTDTYR	11
IRSVVGR	11
VRHIQNW	11
IRHNAYQ	11
LQAITYG	11
ISHGVSK	11
IRHSVNN	11
LRHSQSR	11
IRYSING	11
IRSIQNR	11
LQAVTYR	11
EIYSISR	11
ARSIVNR	11
VMPHING	11
LQAIQYQ	11
IRDVINK	11
TRYVQSR	11
IRSLTSQ	11
LYNGVNR	11
LYSNAYK	11
LRPNIYK	11
TMTILDR	11
VRTLQSW	11
IKAVINR	11
LKSITNW	11
VRTVINK	11
SRYLTNY	11
IRAIEYR	11
VRSLTYW	11
IRQLTNW	11
VKYITNK	11
YRQLLSR	11
LRHVTNQ	11
IRHIVNG	11
LYQAINE	11
IRPDIYR	11
SMQLVNR	11
VRYHLGD	11
LMTSVNK	11
IRSIASR	11
NRYLKNW	11
IRAHTNW	11
THNGINK	11
IRTHLSW	11
VRSILSG	11
VRSIKDW	11
TRAITNG	11
VKYGLND	11
FRNIVNR	11
TRNVLYR	11
LRTIVNW	11
IRSGTSY	11
IRAHIYG	11
LSPTVFG	11
QQAVLNR	11
IRTIVNY	11
LRYITND	11
NRSIVNW	11
IHQLQSK	11
LYNGINK	11
LNYNTYW	11
VRTLLNQ	11
LRYLESW	11
TQYIKNW	11
ILTDTYR	11
VFNAVNK	11
VRSIQSK	11
LFDGITK	11
QRAIVYR	11
VRHILND	11
ILQGIDK	11
LQAAEYW	11
VHQATNW	11
FRKGQNR	11
VQSLKYR	11
TNAVKNW	11
SINGLNR	11
LNKGISK	11
TRYVKSQ	11
LRTITYK	11
IHHNLNW	11
LRYIENR	11
VRHGTNY	11
IRHIVDE	11
LRYVTND	11
LRYAIGR	11
LRTTTSK	11
VRYGVGR	11
IRSRING	11
TKYAQNY	11
FLPLEYE	11
LRTHEYK	11
VRSIIDY	11
FKYGTNQ	11
IRHIEYW	11
SMPNTYR	11
IKHSVNG	11
IRSSEYG	11
SRAITGR	11
LRTSTNR	11
IRTGINR	11
FRATINR	11
IRPTLYR	11
NRAVVSR	11
LQHAVND	11
LRHNVYG	11
IRTITYY	11
LRTIVGR	11
TRHLASK	11
IMHSANW	11
VRHVQFW	11
IRSVVNY	11
KHNAIDD	11
IRYGTDN	11
VRTHLYH	11
SFYGTSK	11
LWPVKSN	11
TRTIATW	11
DLQGISK	11
LRYTKNW	11
LQYSTNK	11
VHSRKFW	11
YRYLTSW	11
KHNAVNR	11
TMQGTCK	11
VRSRISK	11
LQHLAYD	11
IRSHVTW	11
INNRIYK	11
VLPRTDY	11
LRHTIYQ	11
VRTHINN	11
LHQAVNG	11
IRSHIFW	11
LWPLESE	11
TRHIQNY	11
SRYGTNN	11
EIQGICK	11
VRHGLTW	11
VHNIITW	11
VRYHKYR	11
LRSLEYW	11
LNSNANR	11
IRQIANW	11
VKSIVSW	11
LLTPKDW	11
TRYGVNN	11
LRSLKDR	11
QKAIISW	11
VQPHISY	11
LQALTTW	11
LLPHTYY	11
LNQREGR	11
LHPDPFR	11
LQTIKYW	11
LRSHTYN	11
TRHSTNW	11
LMTNKYN	11
IRSVLSE	11
VHHIKNN	11
IRASTND	11
IRYHTNH	11
IHYPINW	11
LHTNAFW	11
IRYIKDK	11
IHYALSD	11
VRYIASW	11
LYPIKNY	11
LRTDTYK	11
LQYGQFW	11
SRNLVNW	11
LQHAVAW	11
VMPHTSY	11
LQNAIYS	11
IYPLKYN	11
HYPLKDW	11
SRTRLNW	11
SRTVTFR	11
HLPLIYN	11
THNIINW	11
FWPIETW	11
LWPHANW	11
SRHAANW	11
IMPRVNW	11
IHQSVNW	11
DLSRLYY	11
LKYRTNW	11
VRTVQSW	11
SRHIQTW	11
LITPINW	11
TKYSVNW	11
LQAIQIR	11
VRHATDW	11
LQHLKSY	11
AYTIVNW	11
LHAGINE	11
YMPNIYW	11
IRSTVFS	11
VYPHLYN	11
TRYAANH	11
VHQAKYW	11
LRYHVAN	11
TMPHAYY	11
HWTRTYK	11
FHPNPYW	11
HLYSPNW	11
VNALIFN	11
NRHLIDW	11
LHPVQSW	11
AMPSIAG	11
YMPREYW	11
THPHLYK	11
IKNSVFW	11
VRPIINW	11
IQSIVNW	11
IHHVTYW	11
QQALTYK	11
FKHAVAR	11
VHPHTFW	11
SRTVVGW	11
FIPNAYQ	11
SRYIIGW	11
IQHILNE	11
IFHHQFD	11
LLESLNE	11
LIEGISD	11
IRQAVNY	11
QRYVINW	11
ILEPVFG	11
TQTDTNN	11
VRDILSY	11
TKAAANW	11
IHHLVDD	11
LNHAITK	11
NCSPLNW	11
IMAAVSW	11
YIPGQYY	11
AMHIVSY	11
QRAIVDN	11
LQAVTYW	11
TWPNIFW	11
LNDLITG	11
EIHNLSK	11
IRSVEFW	11
LRYGLNQ	10
VRAGISK	10
FRTHQNW	10
VRYVTNR	10
LKSLTNR	10
VRHIANK	10
IKNIVNR	10
LQAIKYG	10
VRSIAYR	10
LKSITNR	10
ILQSVSK	10
IRSTVNR	10
LRYDQFW	10
LKHGLNK	10
TRYITSW	10
VRYGTDR	10
IRHSTSK	10
IRTHLNG	10
IRTNLFK	10
IRYNEYR	10
FRNGISW	10
IRSHVNW	10
TRYSTNN	10
TRAAIYW	10
IRSITDY	10
LRTIQNR	10
LRHNAYW	10
IHNAVNN	10
LKALQYK	10
VRSITSY	10
TRTLTSR	10
TLNSINK	10
LRYVTYG	10
VRSIVSR	10
VRSITYR	10
VRTITSR	10
LRHSVSK	10
LMTGISN	10
KLTILSY	10
VKYSTNR	10
VRAITSN	10
IRHIASR	10
VRHIQYR	10
NRYITYG	10
LIQGIND	10
LRTIINK	10
IRSGISK	10
IRSHLDG	10
IRTIQSW	10
LRTLEYR	10
LRNIINR	10
LRTILSK	10
IRSVQNR	10
LRSIINR	10
IRSITSN	10
VRAHLNE	10
TRHITTY	10
TRSATNR	10
LRSHLNR	10
VRSIANR	10
IRALTYG	10
LRNGVSR	10
SKYIQSW	10
ILHAISD	10
IRYITSH	10
IRSSTSR	10
IRTIVSK	10
IRSHLDR	10
VRSLINR	10
LRSSTYK	10
LRYVTNY	10
TQYITNW	10
IRASVYR	10
IRYVTNY	10
IRSLTNY	10
ALPIQFW	10
VRNSVNK	10
LYSNANR	10
IRNGLNR	10
IRTLVNR	10
VLSSINR	10
LRTITNK	10
IQHAVTR	10
IRYLENW	10
TRHITSW	10
LRYSANR	10
TFHVKNW	10
IWPDVYR	10
VRSGTNK	10
IRAHINW	10
IRHGVTY	10
IHQIKSN	10
EHKGISR	10
IRAIENG	10
LHTREYW	10
LKSVTNR	10
IRSIVSW	10
LRHSIYR	10
VRSITGY	10
VRSVIDR	10
IRYGISG	10
LRAIEYN	10
VRTILSR	10
TKTVLSW	10
IRAIEYK	10
IRAGVSR	10
LRYATNH	10
VRYGINN	10
TRTITYR	10
LRSIANK	10
KMHGTNK	10
IRTVLNK	10
VRPHTNG	10
ISPLLYR	10
LQAILNN	10
IRYLKDN	10
LRHATNY	10
AIHSVNR	10
TIADQFR	10
LRNSIYR	10
LRYNVYN	10
LMEAISR	10
IQNGVDK	10
LRTITDR	10
LKYSLNK	10
VRSLVTK	10
IRSIQYR	10
LKHGLNR	10
LRSNTYR	10
LRHIQNW	10
VRYVTSY	10
HLTLINR	10
LRYREYQ	10
IRHLTNQ	10
SFASQSK	10
VKALTNR	10
VRYVKNR	10
IRNAIND	10
IRAITND	10
LLTDVYR	10
LRALEFG	10
LHAIQYG	10
YRYGITK	10
NRHGITK	10
LRSLINQ	10
IRYSTSD	10
VRAITYY	10
FRYLTGN	10
TRYVEYW	10
IRYSTAK	10
LRTVTYK	10
IRYGTNQ	10
VRHGVNW	10
LQYAINR	10
VLHIPND	10
VLQGVNE	10
LRYGIND	10
FRHNAYW	10
ALHGTCK	10
IRYNQYR	10
LRTLIDR	10
IRSGVNR	10
IRTVANW	10
KLHAIND	10
LRYITSY	10
IREILSW	10
VRPHISH	10
TKYVTNY	10
ARYGTSW	10
VKAITNR	10
IRTSLNR	10
ALPGTYW	10
VHYSTDK	10
LQSLANW	10
ALPNLYR	10
LSATQYK	10
SMNGITR	10
LLTHVNK	10
LRTVTTR	10
VRSLTSY	10
IQYIKNN	10
IRHNVYG	10
LMAAQYH	10
VRYAIND	10
LRSVINQ	10
IHAILNE	10
LRTHLYK	10
IREIVFG	10
QWSRPFW	10
LRTITDW	10
IWPNEYN	10
VQHGISW	10
LHNIVYR	10
TRYAANS	10
IRSLTNE	10
VRHGTND	10
LNALEFY	10
LRSITNN	10
LRHITYW	10
KMQSTDE	10
LRYLTSK	10
ILQVTNW	10
LRSIINE	10
LRSIEYW	10
VRTLTFR	10
VWTNQYR	10
IRSSLNQ	10
IRSHIFQ	10
VRYLVNN	10
TRSVINW	10
FRNSVSR	10
IRYSIDN	10
AMPHLSR	10
LRYGTTQ	10
LHSAINR	10
IMQGLDK	10
IQYNAYR	10
SRHNAYW	10
TRYIQNG	10
VRSHQTW	10
VHHGVTN	10
IRPHVYG	10
VRTVASK	10
VRHAIFE	10
SRAIIYR	10
VRSVKNR	10
IKHITNY	10
VLQGTND	10
LQTITFR	10
IRSVQNW	10
IRYLTNG	10
VHYGIDG	10
SRHGVTK	10
TLSVLSR	10
IFHGISE	10
VLHGINK	10
LRYSKSY	10
LMAIEYG	10
TRYIVNG	10
AFHDAYR	10
LKTITNW	10
LRHNAYE	10
TKAATFR	10
EHHGITY	10
VRPHIYH	10
QQARKYH	10
IKYSING	10
ASPLAYQ	10
LRYDIIG	10
VHYVTSQ	10
IRSITDW	10
SRTITDR	10
IKYSLSK	10
VRHIVNE	10
QRYIINR	10
VKTITSW	10
ILNAINN	10
IRTAIYR	10
SRAAKFY	10
VKTITNW	10
VHAGVDD	10
IRSVKYR	10
LHHNQYW	10
LRSLEYY	10
LRYRTSW	10
ELANLSR	10
LYPNTYR	10
LLHGVNR	10
FSYSINK	10
LSPLKYH	10
TKHITSY	10
IKSVTSW	10
IQAVQYR	10
LYHREYW	10
VRSHQYG	10
FQHALYK	10
IHSVKYG	10
VLSGANW	10
VHNAVNG	10
FRALEFK	10
LRAIQYG	10
NMHAVNK	10
LRSILSE	10
LRDIISR	10
SRTLESW	10
IRSVQNY	10
EMYGIAR	10
LRSSLNW	10
IRHIITG	10
FWPNIYQ	10
KLNAISN	10
IRNIINE	10
VITHINY	10
VRSVTDW	10
LHANTFG	10
LRTLKYG	10
IRSIAYG	10
TRASIYW	10
LWPLKIH	10
TRHIKNW	10
LQTLTFG	10
KINAVNK	10
VWPLQAR	10
IRTGANR	10
IRSHANW	10
IHAIEYK	10
IRTITSN	10
TRTIQFW	10
AYSITSW	10
LQTVQNW	10
IRNIQYW	10
LHAVIYG	10
IHSNTFW	10
IRNAIFE	10
VRSVTYY	10
LQSIKYQ	10
IRNVLNG	10
IKSITNE	10
VRSIKGW	10
QYYHVNN	10
LRYSKSR	10
VRTHKNW	10
VRSHVDW	10
IRYSVNE	10
IRSNVYE	10
VRTITYW	10
IRYDTSR	10
LRTNKNR	10
FRNGICN	10
IRAHTYY	10
IRSIKNY	10
IRTHKTN	10
VMAHKNY	10
LRTLTYG	10
LRSNKNR	10
VKTITDY	10
VRESLSR	10
VLQSLSD	10
SRSVIYR	10
TLQIQNW	10
IRYGASD	10
LQTIKNY	10
SFQPIDQ	10
LMTNVYY	10
AMPIIYS	10
ILEAVNN	10
LRTNVNW	10
IRTNEFW	10
IRTVTSY	10
ARDGVNK	10
LHSIKSY	10
HIARQYY	10
LRTITYW	10
PRPNIIW	10
LLYIQSK	10
VNHRINW	10
LMPNVNW	10
IMNSANW	10
LRDIINW	10
IRNIQNY	10
LRNSQSR	10
IHYNVNY	10
THAIVNW	10
TRAITYK	10
IQAITNN	10
LRHVVSY	10
VRTNAYR	10
IRSTTFY	10
ILSGIDW	10
SIPVQYG	10
VRSITNE	10
LRPLQSW	10
VRTIIYG	10
TRYAKSD	10
IHHGTDD	10
KFHALNH	10
VHHIVDN	10
IHSGINW	10
FFPIKDW	10
VRAVVNY	10
IRNVINW	10
LHNGVSE	10
KLHNLYE	10
IHPIISN	10
KYSLIDR	10
VRYHLIG	10
VHHVAYW	10
TKHITNY	10
VREVLNW	10
LRDIVNK	10
QRYVLDR	10
HWPLEIW	10
IHHIKNY	10
VRAHVGH	10
VMHGQSW	10
IRQSLSD	10
NQALKYG	10
NMASKYY	10
IQAITFE	10
LIHGINR	10
FHNNIFG	10
SLPNIFW	10
LQHAIYN	10
ILQGISR	10
HIHALNW	10
LLHAQNE	10
LWPGASW	10
IHNPAYW	10
VRYAVSY	10
TRANINW	10
IHHLASY	10
TKYVLDH	10
QQQGISK	10
IFTILDH	10
FSPHTYW	10
SRAVIND	10
LMPLQYG	10
VMPGAYW	10
KHYGISH	10
HLYSTYG	10
AMHGVFS	10
IHNVANW	10
TIANLFQ	10
LHPVTNN	10
AFHDKFK	10
ILPHINY	10
VITDVYK	10
TMPHITK	10
VREHKGW	10
IMSPVNW	10
LLAIIDS	10
HLSDKFR	10
VHQIKYW	10
ALQAISR	10
QMARVYK	10
NQHIQYW	10
FMQSVNN	10
LYPVQTW	10
VHHITTN	10
QKSLLSW	10
IHAAVDE	10
AHHVENY	10
LHYIIDQ	10
ALHALNG	10
LLEAIYH	10
KLQTIDK	10
NRAITFR	10
LQHLEYW	10
VRPHAYG	10
NRHLISW	10
KLHAVCR	10
DIHRIYK	10
IHNVASW	10
IRYGANW	10
IFHSPSW	10
LHSHIFN	10
NFNHQYD	10
LLHLPNW	10
SLSRLYG	10
TRAIQYH	10
NRHLTGW	10
AYHVINW	10
LHQLIFN	10
NLQHEYW	10
IHYLKTE	10
IKHGVFY	10
FSPLIAK	10
HLQRVFY	10
VQYGVNN	10
IHHILDW	10
ALYIVDY	10
VMPITNW	10
KISVLDR	10
SRYVTYH	9
TRYSTNK	9
IRYSASR	9
VRSLINK	9
VRSIISY	9
IRTITSR	9
VRYAVSK	9
LRYTTNK	9
VRYSANR	9
IRYGANK	9
LHQGVSY	9
IRTSINK	9
ARAITNR	9
IQHGISG	9
IRTAVNK	9
LRTGINK	9
LRYDTYG	9
VHYGTNK	9
VRQLASR	9
IRSVVNK	9
IRYAQNK	9
KFTVQNW	9
VRHSVSK	9
LRSIVNW	9
LRSIQYR	9
LRQITNR	9
LRYATSY	9
KHAGIDE	9
IRTTLNR	9
IHHSLNK	9
IRYGPNK	9
IRNSLSH	9
IRSTKNR	9
VRQLISR	9
VRAITYR	9
LRYVTNQ	9
TRSIINW	9
VRTILNR	9
VRAIKYR	9
IRYGINR	9
FRQLINR	9
IRYSVSR	9
LMTDTYR	9
LRSLIDR	9
HIKALSD	9
LRTVVNR	9
IKSSTDK	9
VRSIISR	9
LLHITNK	9
LRNIISK	9
VRSIVNK	9
VKSITNR	9
LRSGISR	9
IRDSTNK	9
IHNSVSR	9
TRYVISW	9
DLHGVSQ	9
IRHVTDR	9
TRSITNR	9
VRSHINY	9
LRASTYR	9
TRASTNR	9
AFQIISK	9
LRNIVSR	9
VRTIQSW	9
TRTVINR	9
LKNSISR	9
IRSIAYK	9
IRTSTNR	9
IHNGISQ	9
IRYSTNY	9
IRQSVNR	9
IRESTNR	9
QRYGVNK	9
IRAHEFR	9
VRNIANK	9
IMHSTNR	9
LRAATYR	9
VRAHISW	9
IRAIADK	9
SRYVTNW	9
VRNGPNK	9
VRSHTNW	9
VKPHLNN	9
LRNTINR	9
IRNVINR	9
KMNSVNK	9
TRALVSW	9
SLTIINQ	9
LKNAVNK	9
TLTITDR	9
IRAITNE	9
ARYITSW	9
LRNSANK	9
LHHHKYY	9
VRTLTNR	9
SHHGVSY	9
IRAITDR	9
LRSVVDR	9
LRHGLNQ	9
ARYIQNW	9
LMAIEYK	9
IRYLTNE	9
TRSVTNY	9
IRTNLNY	9
IRNIISG	9
LRYSTYG	9
IRNIINR	9
IRSVTNK	9
VRYVLDK	9
VRPHLNR	9
VRAHISK	9
IRNIISR	9
IRHDAYR	9
LMSNQFG	9
VKAHINR	9
IRYGASQ	9
LRHVISW	9
LRSTEYR	9
QHNGVDK	9
IRSGTSR	9
FRYGINR	9
LRSLEYN	9
FRSLQNR	9
IRSHIYR	9
LRAIQSR	9
IHNIVDR	9
ALANINK	9
TMKGVSR	9
YRSHLNY	9
IKHATNR	9
LRPNIYR	9
IRSITYR	9
LRAALGR	9
FLNGISQ	9
LRSLTNR	9
LQAVLNR	9
VLQIADR	9
IRSIVSG	9
LHNAVNW	9
HLHNIFD	9
VRAVINK	9
FRYSANR	9
IRTIVSR	9
VLHGPSR	9
LRYGVNN	9
LRSVISR	9
LRALTNN	9
TRYAIGW	9
VRSITYY	9
TRYSTYW	9
TRSVANW	9
IIQGTTK	9
IRSVTYR	9
SRYILSY	9
TRTITNY	9
QWSGVSK	9
VRSHKNW	9
IRAVIDK	9
TRAITYG	9
IRSIPNK	9
VRSSINR	9
VRSHQNW	9
VRALINQ	9
TRHGIND	9
VRSITNN	9
IKHGLSK	9
IQHGTNR	9
LRSNAYK	9
LRQLEYR	9
FRHIADK	9
LRSLVNG	9
IRSITGW	9
VRSVTNK	9
LRNNIYR	9
LRSLEFY	9
ALHNVNK	9
IRDIINK	9
VRSHISR	9
FRTGVNR	9
ARHITNW	9
IQATVYK	9
ILPGANE	9
LLPGTSH	9
VRPHING	9
SLHGVNY	9
LQYGPNY	9
IRSHISG	9
VFPGTYR	9
SRSLVNW	9
TRSLTSR	9
IRHSANQ	9
LRSILSK	9
LHYGIDD	9
LSPITFR	9
VRAVVNR	9
LRYVVNR	9
ALNAING	9
TRYITYH	9
LYPIASR	9
TRYAKNR	9
ALTILDK	9
VRSLTNH	9
VRSHIYR	9
NRYVLDG	9
IKHGLNK	9
ILPDKYR	9
SIEAINK	9
TRAILSQ	9
VRTVINR	9
IRNHING	9
IKSSVSR	9
IRSSLSK	9
LRSVLNG	9
LRSILNN	9
VRSLKNK	9
IINGVTD	9
TRYAQNY	9
LRSVANR	9
TRTVKNR	9
VRYDAYR	9
KLNGVNK	9
VRSLQNW	9
TMHSVDR	9
VRYGISR	9
LRYNTYQ	9
VLTITNE	9
IHHIANW	9
TRAGLNW	9
LRYGTYG	9
SRTLANW	9
AHPIIYW	9
TRHGTGK	9
LRTIAYR	9
LRAITNN	9
FNTGISK	9
LQHAVNE	9
IRPHIDN	9
ELQGLNK	9
FRTHLNR	9
LRALEYQ	9
TRYVTDY	9
TRALTDW	9
IRYGIDD	9
IRTVLNR	9
VRSITSK	9
IKNVVNR	9
FRALINN	9
LQYSANY	9
TRYAINE	9
FRYSTYK	9
IRSLVNN	9
IRYGTTD	9
TRSVTYR	9
TRYIQNY	9
LRSSENR	9
VRHVISR	9
TRYITFW	9
IHYHQNR	9
LRSHTYR	9
VRSLTDW	9
LQALKTH	9
VRSIVNH	9
ALPLVYG	9
IKYSQNR	9
IRSRTFW	9
SLSGINR	9
SLNAVSK	9
LHYSANK	9
[truncated: 772,202+ more rows]

## Sheet: US28Nb11 Round 3
Unique CX3CL1 N-terminal Sequences	US28Nb11 Round 3 Read Counts
IRYSTNK	962
LRYSTSK	782
IRYSTNR	749
IRYSTSK	686
IRYSANK	682
VRYSTSR	635
IRSITNR	597
VRYSTNR	588
LRYSTNK	577
VRYSTNK	561
IRYSTSR	559
VRSLINR	555
IRYGTNR	551
IRYSVSK	539
LRYGVSK	526
VRYSTSK	510
LRYSVNK	498
IRYGTDK	497
VRYGTSK	495
IKYSANK	478
TRYITNW	475
VRYGTNK	462
VRSITNW	457
IRYSTDK	456
IRNSVNK	442
IRSGTNK	440
LRYGTNK	438
VRYGVSR	436
TRYVTNW	431
IRHSTNK	429
LKYSTSK	420
VRYGVNR	413
IRSNLNR	410
IRYGTNK	408
IRSITNW	406
VRHSTSK	398
IRHGVNR	398
IRSITNY	397
TRYITSW	394
VRSLIDR	384
TRYITNR	375
IKYSTNR	371
IKYSTSR	370
VRYSVNK	369
IRSGINK	368
IRHSISR	361
IRYSTTK	357
IRAGTNK	356
VRYGANK	355
IRHSTNR	355
VRYGTSR	351
IRHGTNK	351
IRYGVSR	350
IRQGVSK	348
VRYATNK	342
VRSIINR	342
LRHGTSK	341
IKYGVSR	341
TRAITNW	341
VRYGTNR	340
IRHSVNK	339
IRNGVNR	338
LRYSISK	337
IRSLINR	336
LHYGVSK	336
IRSIVNR	335
IRNSVSK	335
LRHSVSK	334
VRYGIDK	333
IRHSTSK	333
IRNGINR	332
VRYGISK	332
VRSLTNR	331
IRSLTNR	329
LRYGINK	328
LKYGTSK	325
IRHSISK	323
IRTNLNR	323
IHQGINK	321
TRYIQSW	319
LKYGVSK	318
LRYGVSR	316
IRQGTNK	316
VRNGINK	315
IRSGTSK	314
TRYGTSK	312
IRYGISK	312
LKYGINK	310
VRYGVNK	305
LRYGTTK	305
IKYSVSK	305
VHYGTNK	304
LRHSTSK	302
VLNGVNK	301
IRYSISK	300
IKYSVNK	300
IKYSTSK	300
VRSLTNW	298
IKYGANK	298
IRSHLSW	297
IRNSINK	295
IRSHINW	290
IRSVINR	288
TRYVTNR	288
IRYGTSK	288
IRYGPNK	285
LKYSTNK	284
IRYGINR	281
IRYGTSQ	280
QRYGISR	280
VRHITNW	279
IRHSTSR	279
IKYGTNK	278
IKYSASK	278
IRNGVSK	277
IRHITNW	276
IKYGTSR	275
IKYGINK	275
IRHAANK	275
IRSSTNK	272
VRTLVNR	272
IRSNINR	272
VRAITNR	271
IRYSASK	270
IRYATNR	269
VLQGIDK	269
LRHNAYK	269
IRSIINR	268
IRHGVDK	267
ALSGVNK	267
IKYSISK	266
IRHGTSR	265
IRHSVNR	265
IRYGTSR	263
LHNVINR	261
LRYSINK	260
IHYGVDK	260
IRHGISK	260
IRHGVSK	258
TRYVQNW	258
IRSGISK	257
IHHGANK	257
IHHGINR	256
IRHGASR	255
LKYSVNK	255
VRSITNR	254
VRYSVSK	253
ALNGISK	253
IRSITSW	253
VRTLINR	251
IKYSTNK	251
IRQGTNR	251
TRSITNW	250
VRYSANK	250
VRSIVNR	249
TRYVTNY	248
IRYGVNR	248
NRYITNW	246
IRNSISK	244
IRYSVNK	244
IRHSINK	244
IRQGVNK	243
VRSLVNR	243
IRHGTNR	243
ILPGTSY	242
IRHSANK	242
VRHSISK	241
IRTITNW	239
IRHGTSW	237
IRYSINK	235
LKYGVNK	233
LRYATNK	231
VRYSINK	230
TRYVTSW	230
TRYITTW	230
TRTITNW	229
IKYGTDK	228
VRNVLNR	228
VRYGVSK	227
IRYTTNK	227
TRYSTSK	227
IRQGINK	225
LRHGVSK	225
VRSITNY	225
IRNGISK	224
VQHGIDK	224
VKYATNK	223
VRYGISR	222
TRYIANW	222
LRYGISK	222
LKYGISK	222
IREGTNK	221
IRNTINK	221
IRAITNR	219
IRHSTDR	218
IKYGISK	217
SLQGINK	217
IRNGINK	217
VRHAISK	216
TRYITSY	216
LRHSVNK	216
FRHSINK	216
IRYGTNQ	215
VRHGTNK	215
IRHGTDR	214
IKYGTNR	214
IRYGPSK	212
IRHGTDK	212
TRYITNY	212
IRHAINK	211
IRHGLSK	211
TRYIQNW	211
VRSIIDR	210
VRQGVNK	210
IKHSTNR	210
IRNGANK	209
IRHSASK	209
AFQGINK	208
IKNGVNK	208
LRAITNR	207
IRNGISR	207
LRHSISK	207
VRYSISK	206
IRYGTTR	206
LRALEYG	206
LKYSVSK	206
VRSNINR	205
IRHGTSK	204
ILPGTNR	203
IRYSVDK	203
IRYSVSR	202
IRSGVSK	202
TRAVKNW	201
VRYGASK	201
LKYGTNK	200
LHYGVSR	200
IKHATNK	200
LRYSTNR	200
VKYGTSK	200
IRNAINK	199
IRAGTSK	199
IRHGANR	199
VRYSTTK	198
VRNGVSK	198
TKYITNW	198
VHYGINK	197
IRHAVSK	196
ALQGVSK	196
SRAVTSW	196
LRHSTNK	196
KLNGINK	196
VRYGTDK	195
VRQSTNK	195
IHYSTNK	195
IHYGANK	195
FRYSTNK	195
LRHDAYR	195
IKHSTSK	194
LRYSVSK	193
LRSVLNR	193
LRHGTNR	192
IRHGVNK	192
AIHGVNR	192
LRHVTNW	192
VRHAVNK	191
QRYSVNK	190
VLPGTNR	190
IRYGANK	190
VRYGVDK	190
VKYGASK	190
ALNGVNK	189
VHHGVSR	189
TRYGISK	188
TRAIQNW	188
VKYGTNK	188
IRYATNK	188
IRHSINR	188
TRYGVNK	187
IKYGTDR	187
IRYGVSK	187
VKYSVSK	187
IRTHLSW	186
IKYGTTK	186
IRNGVNK	186
IRNAVNK	185
VRSLVDR	185
VRYGINK	185
IKYSVSR	185
AMNGINR	184
IRYGVDK	184
VRSHLNW	184
IRHGINR	183
IKYSINK	183
TRAAVNW	183
VRAHINW	183
LRNSVSK	183
LRNGINK	182
VRYSASK	181
LRHGTNK	181
IKHSVSK	180
IKSGTNK	180
IKHGTSR	179
VRTHINW	179
VKYSANK	179
VRSITSW	178
IRHTVDK	178
VRSILDR	178
IQHGTNK	177
IRHSITK	177
IRYSTNQ	177
VRSHINW	176
IRNGVSR	176
VHQAVNK	176
IRYGVNK	176
VRYSTDK	176
VKYGVSR	175
IRTGTNK	175
VRHGVSK	175
IRAATNK	175
LRYGTSK	175
TRYSTNK	174
FRYAINK	174
IKHGVSR	174
TRAVTNW	174
LRSVINR	174
TRAITNY	174
VKYSTNR	173
VRHGTSR	173
ILPGTNW	173
LRSIINR	173
VRYGADK	172
IRYGIDK	172
IRSVTNW	171
IKYGVNK	171
VHNGINK	170
IKHSANK	170
VKYGISK	170
IHNAVNK	169
LKYSLSK	169
VHHGVSK	169
VRHSANK	169
VRHSVSK	168
IRSLVNR	168
IRHTINR	168
VRSLLNR	168
IRASTNK	168
TRYLTNW	168
IRHTISK	168
IRHGINK	168
ARYITNW	167
IRHSIDK	167
IRYAIDK	167
LHQGITK	167
VRYGTTR	167
LRYGVNK	167
LRNSVNK	166
VKYGTSR	166
IRYSIDK	166
VRHAVSR	165
IKHSIDK	165
QRYAVSK	165
LMNGVSR	165
LMSGTNK	164
IRHSVSR	164
VRSLTSR	164
TRSITSW	164
IRNVINK	164
VLPGTSK	164
IKYGASK	164
IRSSISK	163
LRHAISK	163
VRYGTSY	163
TRTVTNR	163
IRQSTNK	162
IRSVLNR	162
IRHGANK	161
QLHGISK	161
IRSSTSK	161
IRTVLNR	160
VRPHINY	160
IRYGTSY	160
TRALTNW	160
IRTIQNW	160
VRSLVSR	159
LRHITNW	159
IHHGINK	159
FSPLIFN	158
SRYITSW	158
QRYGTNK	158
TRYGTNK	158
VKYSTSK	158
TLQSINK	158
IRHTVNK	158
SRAITNR	158
IRAITNY	158
QRYGTSK	158
IRQSTSK	158
IRYTVNK	157
VRYATNR	157
LKYSISK	157
TKYVTNW	157
VHYGANK	156
LMNGVSK	156
VRYAVSK	156
VRSLLDR	156
LKYATNK	155
IKYGPSK	155
INHSTNK	154
VMQGVNR	154
VHYGTSK	154
SRYITNY	153
VRHGVSR	153
VKYSVNK	153
IRYSTSQ	153
IHHSTNK	152
IKHSISK	152
FRYGANK	152
VKYGINK	152
LKHGVSK	151
LRSLINR	151
IRSLTNW	151
TRAITNR	151
VRHSVNK	151
IRHGLNK	150
IRTITSW	150
IRYSADK	150
LLNGVNK	150
TRAIKNW	150
IRYGITK	150
VLPGANW	150
ILNSVDK	150
IKYGVNR	150
LRYSTTK	149
IKYGIDK	149
IRYGANR	149
LRTVLNR	149
IRHAINR	148
IRYGTGK	147
LQALKYR	147
FRYGVNK	147
IRHATSK	147
IRYGASK	146
IKNSISK	146
VRHITSW	146
IRSATNK	146
IRHSANR	146
IRYSVNR	146
NLYGVNK	146
IRYGIDR	145
IRHSLSR	145
IRHGISY	145
LKYGISR	144
IRHSTDK	144
IKHTISK	144
VHQAINK	144
SRYVTSW	144
VRYGTDR	144
VLSGVDK	144
VRPHQNW	143
KLSGVSK	142
LSPLTYK	142
IQHGVNK	142
VMHSTNK	142
VKHGVSR	142
VLPGTGD	142
VKYGVNR	141
TRAITSW	141
IRYTTSK	141
TLHGVSR	141
IQYGTNK	140
VRYGPSK	140
LKHGTSK	140
LRYGISR	140
IRNSANK	140
LRHAVSR	140
KHYGISK	140
IRTVINR	140
LHHGVSK	140
VRHSTNK	139
LRALEFG	139
IHYGVDR	139
IRSSINK	139
LRNSINK	139
VRYATSK	139
VHYGVTK	139
ALNSVNK	139
VRYGANR	138
IRHSLSK	138
LRYTISK	138
TLNGVNK	138
VRSILNR	138
TRYATNR	138
VRTLQSW	138
LRSILDR	137
QRYAVSR	137
FSPLIYK	137
IRYSANR	137
TRHGTSK	137
KLYGINK	137
LKHSISK	137
KLNGVNK	137
IKHSINK	137
QRYSISK	137
IRYGISR	137
IRHSTTK	137
IKHATNR	137
IRYGINK	136
IKYSVNR	136
LHYGVNK	136
IHYGVSK	136
VLNGVSK	136
KLYSTDK	136
IRQAVNK	135
IHHGVNR	135
SMQIANK	135
LRHGLSK	135
SLNGISK	135
IHNGVSK	135
VRAVLNR	135
VKYGANK	135
ALSGVSK	134
IHYGASK	134
VKYSTNK	134
IRALEYR	134
VRHGTSK	134
IRTILNR	133
VRSLQNR	133
TLHGINR	133
FYPLVSK	133
IKHGANR	133
IRQGTSK	133
LRHSLSK	133
IQHGVSK	133
VRAITNY	132
VLNGIDK	132
TRTVTNW	132
IRYSTGK	132
IRNAISK	132
IRHGTSY	132
VRHITNY	132
IKHSASK	132
IRHGIDK	131
VRTITNW	131
VRHSTNR	131
VMNGVNK	131
LHHGVSR	131
ILNGVDK	130
KYHGVDK	130
VRYGINR	130
IRHSVSK	129
VKYATSK	129
TRSLINR	129
HLHGINR	129
LRHGISR	129
LQALKYK	129
KMYSISK	129
AINGVNK	129
VKYATDK	129
IRAGTDK	128
VRYTTNK	128
LRAVINR	128
IRYGVTK	128
TRSITNY	128
IRNSINR	128
IKYSTGK	127
VRHSINK	127
IKYGVTK	127
ARYGISK	127
SRYITNW	127
IHHGVNK	127
IHHAVNR	127
IRHVINK	127
IRHGVDR	127
IKHAVSR	127
VRHATSK	127
ILPGTSW	127
VKYSISK	126
LRNGVSK	126
LRHSTDK	126
LLNGVDK	126
ALTGVNK	126
ELHGISK	126
LRHGVDK	126
IMHSTSK	126
VKHGINK	125
VLPGANR	125
IMPGTSQ	125
VKYSTSR	125
IRHSTNQ	125
VRNGVNK	125
LRTILNR	124
KLHSIDK	124
TKYSTSK	124
VRHIANK	124
IRNIISK	124
LRHGLSR	124
SLKGIDK	124
TRYLQNW	124
IRASVNK	124
IMQSVNK	124
LKHSTSK	123
ILPGADY	123
IRYGPSR	123
LRHAINK	123
FRHGISH	123
TRYGTSR	123
IRYGTTK	123
IRQAVNR	123
VKYGINR	123
LRNAVSK	122
IRHGVSR	122
IHHGTNK	122
IRTSTSK	121
IRTILDR	121
TRYATNW	121
IRYGQSK	121
SLNVANK	121
SLQIANK	121
THYAVSK	121
ALSGINK	120
FRHSTNK	120
IRHITNY	120
AHYGISK	120
LRQGTNK	120
VHYAVNK	120
TRHGISK	120
IHAAVDK	120
NRYVLNR	120
IRASTSK	120
IRQGTSR	119
VRPHVNW	119
IHAGVNK	119
LRHDAYK	119
LRHNAYY	119
FNPLIYK	119
IRNVLNR	119
IRNAVSR	119
IRTHINW	118
IRSILNR	118
VRHAINK	118
IMQSTNK	118
IRTIVNR	118
VRYAISK	118
VKHSVSK	118
LSPLKYK	117
AMHGISY	117
TRSLVNR	117
IQHAISK	117
LLHSTDK	117
IKHTINR	117
KMYGISK	117
VRTITSW	117
LRYAVNK	117
SRAILNR	117
VRHAVNR	117
LRYAINK	117
KLSGVNK	117
KMYAIDK	116
LRHNAYR	116
ILPGTSQ	116
IRHATNQ	116
SMAAINK	116
LLHGIDN	116
LRNGVNK	116
IRNAVNR	116
VMQHINY	116
VRSLTSW	115
VRSNLNR	115
ALHGPNK	115
IRYAQNK	115
ILPGTNQ	115
INHSTSK	115
IKYGTTR	115
LRQSVNK	115
TRHGTNK	114
SRAITSW	114
LRYGANK	114
LHAGVSK	114
IRNTINR	114
VKHGANK	114
AMYGTDK	114
TRHGINK	114
SLNGVDK	114
LRHSTNR	114
TMYGVNK	114
IRHTVSK	114
ILPGTSD	114
IRYTTDK	113
VRAVANK	113
IRQGVSR	113
IRQGISK	113
KLSILNR	113
LKYAVSK	113
LHQGISR	113
IQHGVTK	113
IRYGTDR	113
LRHSVDK	113
TRYVTNQ	113
IHSGVDK	113
SHYGISK	113
IKYSTDR	113
IRHGASK	113
IKHSVNK	113
IRHTTNR	112
IKSLINR	112
LRSLTNR	112
VHHAINK	112
SLHGVGR	112
IRPHING	112
IRYAINK	112
QRHSVNK	112
IRAGTNR	112
IMSSVNK	112
IRALEYG	112
INHGVNK	111
IRNAVSK	111
IRHAIDK	111
IRYAISK	111
TRAIQSW	111
IRHAVNR	111
HMNGVSK	111
SINAVNK	111
VKYAVSK	111
VRALTNR	111
IKNAVSK	110
IHYGTSK	110
LMQVANK	110
IRNVINR	110
VRHATNK	110
TRYITNN	110
IRHAVSR	110
ALNLANK	110
IKHGANK	110
VRYSVTK	110
IRYATSK	110
IRYGVDR	110
LKHAINR	110
IKYTTNK	110
FRHAVSK	110
KLYGLDR	110
IRYSTTR	109
IRTITNR	109
QHYGISK	109
IHAGVNR	109
VMNGVSK	109
IKHGVNR	109
IRHTINK	109
IKAGVNK	109
LRYATSK	108
ILPGADW	108
AYHGISK	108
VHAGVNR	108
IKHGISK	108
TRYVVNW	108
LHHGVNR	108
LRYGVDK	108
VRHSTSR	108
IKNGVNR	108
TMHGTSK	108
IRHSVDK	108
ILPGTYR	107
FRYGLNK	107
IRAHINW	107
VLNGINK	107
TLQGISR	107
VKYGIDK	107
ALQGVNR	107
IRNTVNK	107
KLSLINR	106
IKHSINR	106
IRYGTSH	106
TMHGVNK	106
IRYGTSN	106
IRYSLNK	106
QRAILSR	106
IRNILNR	106
FRYNAYR	106
VLPGTNY	106
VRYITNY	106
IKYGINR	106
VRHGISK	106
IRHALND	105
IRNAINR	105
LHYGISK	105
LLQGVNR	105
IRHGISH	105
ILPGTYW	105
VRHLVNR	105
KMHSADK	105
LRNAVNK	105
VRHGTNR	105
IKYSIDK	105
IRQATNR	105
LRHTISK	104
FSPLLYK	104
VRYVTNW	104
IRHHAFG	104
AMYSIDK	104
ALYGVDK	104
LKYSINK	104
VHHAVNK	104
HLHIADK	104
TRYIVNW	104
LRYGINR	104
IRYTVSK	104
LHNVLNR	104
IRSHLNW	104
ILHSPSK	103
IRSLLDR	103
VKHSTNK	103
IRANLNR	103
VKYATNR	103
KINSVDK	103
IKYATNR	103
TLNGLNK	103
LRAVTNR	103
LHHAVNR	102
IRTLTNW	102
IKHIINK	102
IMQVASK	102
TMHSISK	102
TRYVTSR	102
ILPGVNY	102
IRYTINK	102
IRYSASR	102
IRHTTNK	102
IRHGIDR	102
IRTHLNW	102
TKYSTNK	102
LMSGISK	102
INHGINK	102
HLNGVNK	102
LRYGTNR	102
VRHAVSK	102
VQHGINK	102
VRYGITK	102
IKHSTNK	102
LMHGTDR	102
TMYGVDK	102
AMHGVSK	101
HFQAINK	101
VHNAVNR	101
IRTIINK	101
ALHGVDK	101
IRYGTNG	101
IKHGVSK	101
VKHSTNR	101
LKYGVSR	100
ELYGVSK	100
IRSHLNY	100
SLNGISR	100
VRPHLNR	100
ALNGVNR	100
VRHGANR	100
IKNGISK	100
QRYAINK	100
IRHVTNK	100
VRYSVDK	100
SLSGISK	100
VRHGINK	100
IRSILSR	100
TRHGTNR	100
HLSIINR	100
ALHGIDR	99
VRSLISR	99
VKYSITK	99
LRYSTSR	99
VRQGTNK	99
TLSGINK	99
ILPGTSR	99
VKHSISK	99
FRYGASK	99
VRYAVSR	99
VRHGANK	99
YMHSIDK	99
LQYGISK	99
FKYGVSK	99
KLNGIDK	99
ALQGLSK	99
LRYGIDK	98
IRHGVNN	98
VRSHLSW	98
ILPGASY	98
AHYGVTK	98
LSPLVYK	98
IRHGVSN	98
VRYGIGK	98
TRAIKSW	98
IRYAVNK	98
VRSHLNY	98
SMHGVNK	98
VRQIANK	98
VHHGITK	98
VRHGVNK	98
VRHAINR	97
LRHGVNK	97
TRYAQSW	97
ALNGLNK	97
IKSGINK	97
HLHSLNK	97
TRALTNR	97
HMYGTDK	97
VRNGVNR	97
FRYGTSR	97
FHHGVTR	97
LRYGVNR	97
IKYGANR	97
IRYSISR	97
KLHGISK	97
IKHAVNR	96
TRHGVNK	96
VRSGTNK	96
TRSITTW	96
AIQGINR	96
LRHDLYR	96
IRSRLNW	96
QRYGINK	96
IRYGVNQ	96
VRHGISR	96
VMHGTDK	96
FRYGINR	96
TRAALGW	96
VMPHINW	96
ELHSINK	96
VKYGVSK	96
IRYSTDR	96
AMHGIDK	96
IKHAVNK	96
SHYGITK	96
VRHSTDK	95
VLHGPSK	95
IRYGASR	95
KMHGTNK	95
QRYGVNK	95
SLQVADK	95
VRTLLNR	95
LQHGISR	95
LMQGISQ	95
IKSSTNK	95
IKYSLSK	95
TRYGTNR	95
LSPLTYR	95
VHHAVSR	95
VRAGISK	94
IKHGTNK	94
VRAVINR	94
LHYGVTK	94
IMSGTNK	94
IRSILDR	94
ELKGINK	94
LHNGVNK	94
IRNAISR	94
IMHGTDK	94
IRSGVNK	94
SLHGIGK	94
VKYGTNR	94
TRYIASW	94
QHYGVSR	94
LRSIVNR	94
IRYGTSG	94
LHNAVNK	94
SIHAISK	94
VRALVNR	94
VRALINR	94
LKHGVNK	93
VLSGVNK	93
IRHSIDR	93
YMAAVDK	93
IHYGVNK	93
TRAAINW	93
VRYAINK	93
LHQGISK	93
VRYSTTR	93
IRYGADK	93
KLYGVNK	93
SLNAVSK	93
LRHNQYY	93
IKYSTTK	93
LRHAVTK	93
ALYSTNK	93
IRQSTTK	93
KLAILDR	93
IRSLTSR	93
QRYGVSR	93
IFSGVDK	93
LRHGTDK	92
IKSGTSK	92
THYGVSK	92
TRTVLNR	92
VLPGVNR	92
HMYSVNK	92
VRAHQNW	92
LSPLIYR	92
KMYGVSK	92
IRPHLNW	92
VKYGVDK	92
NRYLTNW	92
LRYAISK	92
VHHSTNK	92
NRYILNY	92
VRHGVDK	91
LLDGVSK	91
LLNAVNK	91
VMQSINK	91
ILPGTNN	91
LRNAINK	91
YMHGITK	91
LRNVLNR	91
TRHAISK	91
ALYGTDK	91
IKYGVSK	91
IKNTINK	91
FKYSINK	91
IRTLINR	91
VRPHLYG	91
SLYGVDK	91
TRSILNW	91
TIHGINK	91
VMQVANK	91
TRAVINR	91
HMYGIDR	91
LRNGISK	91
LRYGTDK	90
IQYGISK	90
QRHGVSR	90
VRHHLNW	90
IKQAINK	90
ILESLNK	90
LRALEFR	90
AHYAINK	90
FRYGLSK	90
IHNGVDK	90
SRHGINK	90
QRYSVSK	90
TRYVLSR	90
LMHGIDK	90
VRYGTTK	90
VHHAVNR	90
IKYGVTR	90
VRSVLNR	90
VKYGTTK	90
VLPGVNW	90
LHYAVNK	90
ARYGINK	90
TRYAVNW	90
AHYGVSK	89
VRYGLNK	89
VRNILNK	89
VMSGVNK	89
VKHSVNK	89
IRTHQNW	89
SMHSTSK	89
FRHGINW	89
IHYGIDK	89
LQHGIDR	89
ALYGTNK	89
HLQAINR	89
IHNAINK	89
VHYGVNR	89
FRYITNN	89
IRNILNK	89
TRAATYR	89
KLNSVDK	89
VLHGADY	89
LHNGISK	89
IRAVINR	88
LRHGVSR	88
IRHALDK	88
VRAITNW	88
FKYITNH	88
HLNGISK	88
NLYGIDK	88
TLNGINR	88
VLPGASR	88
VMNSVNK	88
TRYAISW	88
VKHGTSK	88
ARYVTNW	88
IRHATDK	88
FLDGVSK	88
VRAGTNK	88
FRYSVNK	88
ELYGINR	88
TRYGINK	88
FRYGISR	88
TRYIKNW	88
SLHGIDK	87
VRQATNR	87
ILSGVDK	87
VHYGVSR	87
IRNIINK	87
LLPGTNY	87
TLNGLNR	87
IKYAVNK	87
THYAVNK	87
LQAVTYK	87
IKYSISR	87
VRHGIDK	87
TRYVQTW	87
TLNGVSK	87
HMAGVSK	87
TRAVLSR	87
VRTLTNR	87
QKYGVSK	87
VRSHISW	86
IRYATSR	86
HLAIINK	86
SMAGVNK	86
LSPIIYK	86
IKYATNK	86
LLPGTNR	86
VKSLINR	86
IRHVVSK	86
IRYSIGK	86
ALAAVNK	86
LRYATSR	86
TRYAVSK	86
IRHGITR	86
LKHGINK	86
ALQGVNK	86
IKYGQSK	86
IHHGASK	86
LRYSANK	86
FMDGINK	86
IRNVVNR	86
IKHSISR	86
IRYAISR	86
TRAVINW	86
ELHSLNK	86
QKYGVNK	86
VHNGVNK	86
IHHGTSR	85
VKYSTTK	85
TMHGISR	85
TRAVTNR	85
IKHATDK	85
YHHAISR	85
TRYSTNW	85
LRHTINK	85
QRYSTNK	85
TRYAINW	85
TMNGISK	85
IKYGTSK	85
VKHAISK	85
ILPGTNE	85
TMYGIDR	85
SIAAIDK	85
IRYAVSK	85
FLSGLDK	84
LRYSTDK	84
IKYGTNQ	84
IKHGTDR	84
AMHGTNK	84
SLSGVNK	84
IRASVSK	84
ARYSVSK	84
VRSIVDR	84
NRYITTW	84
TRYATNY	84
FRQGINK	84
IKNVISK	84
VRHGINR	84
TRYVLNR	84
TRAVVNW	84
ILPGANW	84
SLHSVSK	84
LRHTVSK	84
IRYGLSR	84
LHHGVSW	84
QLHGITK	83
IRHGTNG	83
KLSILSR	83
IRPHQNW	83
TRYVQSW	83
TRYVTDW	83
TRAAISW	83
IRHGISR	83
ILPGTND	83
ILPGASR	83
VRNSVNK	83
IKAGVNR	83
FLQALND	83
TLQAINK	83
LQAIQFR	83
NLYGVDK	83
VLHGTDK	83
TKHSTNK	83
LYPLQSR	83
IRHTTSK	83
SRYVTDW	83
VRNGISK	82
LKYAVNK	82
QMYGVSK	82
LHHGIDR	82
IQHGISK	82
IMQGVGK	82
VQHGVSK	82
YRHSTNK	82
IRSAINR	82
FRHGTSK	82
FMPNTYR	82
VRYATSR	82
IKQGTNK	82
ILNGVNK	82
IRNGIDK	82
IRTLQNW	82
HINGVSK	82
VRYAVDK	82
VKYGVNK	82
IRSHISW	82
ALSILDR	82
ALSGISK	82
IKQGINK	82
LHYGIDK	82
IRYGLSK	82
SLTGISK	82
IHHGVSR	82
ALKGIDK	82
ILPGTTR	81
IRHITSW	81
IHNGIDK	81
IKHGINK	81
VRTHLNW	81
KINGINK	81
IRTLQSW	81
LHHGADK	81
TMHSINK	81
YMHGLTK	81
IRNGVTK	81
IKQGVNR	81
HMQGVNK	81
VKHSTDK	81
LRHGTTK	81
IRPHISY	81
IKHGIGR	81
LRHATNW	81
IRAGINK	81
LHNGINK	81
KFNAIDR	81
TRYAVNQ	81
IRQTINK	81
ILEGVNK	81
TLHGTDR	81
LRYVTNW	81
FRQGVSR	81
IKHSVDK	81
LRALEYR	81
VLHGVDR	81
VHNAVNK	81
LHQAVNR	81
TRAVQNW	81
LHAGVNK	80
ILEGINK	80
IRHGTSQ	80
LHQGVSK	80
IRHGQSK	80
TLQIANK	80
KMNAISK	80
SRYAISK	80
SLNGVNK	80
VHNGVDK	80
VLPGTSD	80
VRNAINK	80
IRHALSE	80
IMNTVNK	80
IRQGLNK	80
AMSGINK	80
IRAAINK	80
HMSGVNK	80
IRHGTTR	80
TLQSVNK	80
AMHSINR	80
LRYGTSR	80
VRQVANK	80
LQHGVNK	79
KLHGVNR	79
LRHSTSR	79
ELHGISR	79
IRPHVNW	79
IRSSVSK	79
IQHAVNR	79
NMYGISK	79
IHHGTNR	79
TLSGISK	79
KLSGISK	79
KLSLLSR	79
VMQGVSK	79
TRYAVNK	79
TRAAVNR	79
IRHVTNW	79
LRHSTTK	79
QQHGVNK	79
VLQGVNR	79
ISHGISK	79
IKHGISR	79
VLNAIDK	79
VRPHLNY	79
VRYGVDR	79
TQHGISK	79
IRHIINR	79
THYGVSR	79
IRYVTNW	79
IRYGVSH	79
KMSGVDK	79
VKYSASK	79
IKYSLNK	79
SWHGIDK	78
IKNGVSK	78
IRHVTSK	78
IRSLIDR	78
VMQGINK	78
IKYSTDK	78
FRYGTSK	78
VRHIVNR	78
AMYGVDK	78
NRALLNW	78
LHQAINR	78
KWHGVDK	78
TRYVTTW	78
ARYGVSK	78
IHQSVNK	78
VRSVINR	78
IRTLVNR	78
ILQSVNK	78
IQHSVNK	78
VRQGINK	78
FRHGTNK	78
LHYAVDK	78
IQHGINK	78
FLNGIDK	78
HMYGLNK	78
AHHGINR	78
ALASVNK	78
IRPHLNY	78
SMNAISK	78
LLDGVNK	77
IKYAVNR	77
VKYAVNK	77
IRHAVDR	77
FRHSIDK	77
NLHGISK	77
IHHAVSK	77
ELYGISK	77
TRAVVSR	77
IRHGATK	77
VHYGINR	77
KHHGISK	77
IRYSVGK	77
TRYGVSK	77
IMHSTDK	77
TRAAVSR	77
IRHGTSH	77
FRHGVSQ	77
IRHGPSK	77
SMYGVSK	77
IRQGVNR	77
VLPGTSG	77
IRQSINK	77
IRHAASK	77
IRHGTYK	77
VHKGVNK	77
VRPHINW	77
TRYITGW	77
AMSGVSK	77
IRHGIFG	77
SRYVTNY	77
VRHGTDK	77
HINGVTK	77
IKNAINR	76
IRNVANK	76
IRSGTDK	76
VRSLTTR	76
VLHGPSR	76
HLSGINK	76
LRQATNK	76
IRYSTSN	76
VHYGVNK	76
SLNIANK	76
KLTGIDK	76
LKHVINK	76
NLNGVNK	76
KLSGINK	76
IRNSASK	76
FRYSTSK	76
IRHATSQ	76
LLESLNK	76
HLAILNK	76
LRHGTSR	76
LHNAVSK	76
KFHAIDK	76
IMNGVSK	76
ALNGINK	76
IRSITTW	76
VRSILSR	76
VLNSVNK	76
IRYAVSR	76
IRSGTSR	75
IRTGTSK	75
TLNAVNK	75
KLNGVDK	75
TRYVTNN	75
TLSGVNK	75
LQAITFK	75
IRQGINR	75
IKYATDK	75
LHHGINK	75
QHHAVSR	75
IKHGITR	75
SLSGTNK	75
IKNGINR	75
KLYSVNK	75
IRSATSK	75
IRHVISK	75
IHYGTNK	75
VRTLTSW	75
IKHGASK	75
LWPLESR	75
LMPNTFR	75
IRSGTNR	75
VLNGVNR	75
HMAAVNK	75
IRQAINK	75
ALTGVSK	75
LLSGVNK	75
LHNGVSK	75
IRHALNE	75
AIQAVNK	75
LLEGLNK	75
KLYGISK	75
TLNGISK	75
LRHAVNK	75
IRHGVTK	74
LRAIEFR	74
TMHGVNR	74
DMYGISK	74
VRSHQNW	74
IKHGTDK	74
IRHGISW	74
FRSLINR	74
IKNILNR	74
VRTVLNR	74
LQAAISK	74
SMQVANK	74
NRYALNQ	74
IKHAINR	74
KLSLVNR	74
ILHGPSR	74
VRHSVDK	74
SLQVANR	74
IRYATDK	74
SLHGTNK	74
IKYGLSK	74
TRHITNW	74
VRHGVNR	74
EIHAISK	74
IKSITNW	74
VRHSVNR	74
VRHLINR	74
LQAIQFG	73
SLHGVNR	73
ILPGTDW	73
LRNSISK	73
LQALKFR	73
IRSITSY	73
SRYITNR	73
ILPGTAR	73
IRHSVTK	73
VLPGTTD	73
ILHTVDK	73
SLQVANK	73
ALNSISK	73
TIHSVNK	73
SRYATNK	73
IFSGVNK	73
LLQIANK	73
IRSLTNY	73
LRHNLYK	73
LQQGINK	73
ILPGANQ	73
IRYSVTK	73
IRYGVSQ	73
LRHAIDK	72
VRTHQNW	72
IRTNINR	72
VHAGVNK	72
VHQGVNR	72
VRHGTTK	72
LQHAISK	72
IRHSADK	72
KLYGVSK	72
IRHGVTR	72
HLHGVSR	72
VRTLTNW	72
VHYGVSK	72
FRYAVNR	72
SLHAINR	72
LMHGIND	72
VRSLTGW	72
IHHGINN	72
LRTVLSR	72
VRYAVNK	72
LKYGTTK	72
VRHGASR	72
VRQGTSK	72
TRYLQSW	72
IRPHLNG	72
VRHLQNR	72
LRYSIDK	72
IRHAISK	72
AHYGVSR	72
VHNGVNR	72
TMHGISK	72
HLNLLNR	72
LMHGPNK	71
VRHSTTK	71
LNHGVNK	71
VLPGTSY	71
IHYLPSR	71
QRYAVNK	71
IKNIINK	71
LHHSVNK	71
HLHGISR	71
VHHGVNW	71
VRPHIGW	71
FHQGINR	71
HLYSINK	71
IKYTTSK	71
TRHGTSR	71
ARYGTNK	71
VIQGVDK	71
VHHGVNK	71
IMPGTNR	71
IRPHIGW	71
IRHALNK	71
IRHGINQ	71
FRHGVSR	71
IMQIANK	71
TLNGVNR	70
IRQSVNK	70
LRHAIDR	70
IHQGIDR	70
FRSIINR	70
VRHGIDR	70
FRYSISK	70
VRHAVDK	70
SLSGITK	70
TRYATSY	70
LRAITSR	70
LRHSINK	70
IRHGVSQ	70
VRYGVTR	70
VRYAINR	70
SLQSINK	70
LLPGTNW	70
IKAGTNK	70
IRYGTAK	70
IKAATNK	70
IRAAINR	70
IKYATTK	70
LLPGTSR	70
VRHGTTR	69
VLPGTDR	69
QRYGVDK	69
FRYNANK	69
THAGVSK	69
TLQAINR	69
SLHGISK	69
VRSHIGW	69
LSPLLYK	69
VHQAVNR	69
IRHSIGR	69
IKYATNQ	69
IKYGIDR	69
SMYSTNK	69
AMYSVNK	69
IRQGANK	69
IRALTNR	69
SRAVLNR	69
TFHGITR	69
SLQGLSK	69
IKYSVDK	69
VHYGISR	69
FRHAVSR	69
LRSLVNR	69
IKYGLNK	69
KMYGITK	69
IRHGTTK	69
ILNGIDK	69
VRPHLTG	69
TLQGINK	69
IKTLTNW	69
VRYGVGK	68
ILPGANY	68
IMNGVDK	68
IRAATSK	68
KLNAINK	68
IKNAVNR	68
IRHGVSY	68
IRHGTNY	68
VRYITNW	68
IRSLVDR	68
IRKGTNK	68
TRYITDW	68
IHHAISD	68
FRQAVDK	68
KHYGVSK	68
KLHSLDK	68
FLDAVNK	68
KLHAVNR	68
IMASVNK	68
IRYGPTK	68
IRYSITK	68
IHAGVSR	68
IQHGITK	68
ILQGLDK	68
VHHAVDK	68
ALNAVNK	68
TLQGTNK	68
IHHITNR	68
IRYGLND	68
LHAAVNR	68
VRNILNR	68
LHHGVTK	68
LKYSTSR	68
IRANLYK	68
IRQSTNR	68
TRAVLNK	67
IRHAISR	67
IKYGISR	67
AINGVSR	67
IRNSVTK	67
VQHGTNK	67
LHHAIDK	67
IRHGTSN	67
LRHGTDR	67
FRHSLNK	67
VKHSASK	67
TRYAVSQ	67
AMNAINK	67
IRHGVSH	67
LMSGIDK	67
KMSGVNK	67
IRYSTSH	67
SRAATSW	67
YLHAVDK	67
LFSGIDK	67
EIHGINK	67
ALSGINR	67
TRAAVGW	67
IQHGVSR	67
VRSILGR	67
IKYAITK	67
YLHSTDK	67
IRHITTW	67
NMNGVNK	67
TLHGVTK	67
SLYGTDK	67
AMQGLNK	67
SMYGVNR	67
VRHGITK	67
LHHGASK	67
LHHGVTR	67
ALHGVSK	67
LRNVINR	67
QHHAINK	67
VMHSVNR	67
YRTHINW	67
KLTLLDR	67
YSHGISK	67
AISGINK	67
LRSITNR	67
FRYSANR	67
VRYSVSR	67
IRYGTNW	67
LHHGINQ	67
LMHGLDQ	67
TLQGLSR	67
VMHGQNK	67
TRAILNR	66
LKAVLNR	66
FRHAVDK	66
TRYITSR	66
HLHIISR	66
FRHIINN	66
SRHGTSK	66
EHYGISK	66
IRHGLNR	66
LRAVTNW	66
LQAVTFK	66
IRHGLSR	66
QLHGINK	66
IHYAVDK	66
KLSLIDR	66
VKYGITK	66
TKYGTNK	66
LKYTVSK	66
IKASTSK	66
LMNSINK	66
IRYGTGR	66
VMSGINK	66
IQALKYR	66
TMHSVSR	66
LHYGISR	66
IRYGISG	66
HLHGISK	66
EFHGVGK	66
SLNSVNK	66
VRAHLSY	66
ILHGTDK	66
FRTSLNK	66
NRAVLNW	66
HLALLDR	65
LRHATNR	65
LQHAITK	65
LHQAISK	65
VRYGTSQ	65
QRYSTSK	65
LHYGITR	65
ILHGIDK	65
KIHALDK	65
TRYIQTW	65
LQHGVDR	65
IRHSVDR	65
FHHGVSR	65
VKHGTNR	65
QRAVLDR	65
ILNGPNK	65
AYHGVSK	65
VMQGIGK	65
QRHGIDK	65
VRPHIFG	65
IRHIVNR	65
TKYGTSK	65
LKYGVDK	65
IMPHINY	65
VKHGTDR	65
TMSGVNK	65
SRTLLNW	65
VLPGADY	65
IRHSIGK	65
HLSGVSK	65
FLNAIDK	65
VRHGVGK	65
TRAVLSW	65
HLHGANK	65
VRHVTNW	65
VRYGIDR	65
IKYSTNQ	65
HMHGISK	65
IRYGISQ	65
FLESVNK	65
LQALKFH	65
IKHGIGK	65
IRYGTNY	65
TLHSINK	64
IRALEFR	64
IHNIINR	64
TKYIQSW	64
KLSIINR	64
IRYAVDK	64
SLHAIDK	64
TRTVLTW	64
LMHSTNK	64
LRYATDK	64
VRHITNR	64
HLTGVNK	64
LQHGLSK	64
IKNTINR	64
IKHSTDR	64
IKHSVNR	64
KIHSVGK	64
TRAIINW	64
AIHSVNK	64
FRALTNR	64
LRSITNW	64
TLHGIDK	64
IRYAQSK	64
LQALKYH	64
HLQAINK	64
LLSGTNK	64
LRHAVDK	64
LHQGINR	64
VRHTVNK	64
SMHGISK	64
TRALINR	64
FLSGVDR	64
QIHAVSK	64
IKHSTNQ	63
VHHGANR	63
QRALINR	63
VRNSINK	63
IRHSTGK	63
ILSGTNK	63
IKNVINK	63
LMHSIDK	63
VHNAINR	63
VMPGTSQ	63
FRSLTNR	63
SLQSVNK	63
LMKGVDR	63
ALSGLNK	63
IRYSINR	63
ILQAVDK	63
HLHSVNK	63
TLHGIDR	63
VRHGITR	63
LRTILDR	63
KLHSLDR	63
IMPHLNY	63
VLSGIDK	63
FRSIVNR	63
IKHTINK	63
FMHSVDK	63
LRHGVNR	63
SLSIVNR	63
TLQGVNK	63
TRAALNR	63
IRHGTCK	63
IRTHISW	63
IKASTNK	63
IKQSTSK	63
VKHGISR	63
VLQGTNK	63
IKSGVNK	63
IKQAINR	63
FLPLEYR	62
LRHATNK	62
IRHGTNN	62
TLHSVNK	62
TRAIVNR	62
VRTLTTW	62
VLPGTTW	62
TMYSVNK	62
THYGVNR	62
VKHGVTK	62
LRQGINK	62
YRQATNK	62
VQYGVNK	62
LKYSTTK	62
IRHGLDK	62
VHHGISR	62
IRSLTSW	62
KLHGVDQ	62
VRHGLNK	62
NFAGINK	62
FMAAVDK	62
TLHALDK	62
NRNILNR	62
IRHGTSG	62
TRSLTNW	62
IHHITNW	62
QRAIINR	62
IHHGTTK	62
TMQGVNK	62
FRHITNW	62
SLHSINK	62
NMYGVSK	62
IHHGVSW	62
SMHSVNK	62
IKNAVNK	62
VMPHING	62
ILPGTSH	62
KMHSIDK	62
LKHGISR	62
FMEGLSK	62
VRAILNR	62
THHGVSK	62
QMHGISR	62
QRYAINR	62
IMHSTNR	61
FRYGVSQ	61
SLSGVDK	61
TRTILNW	61
LLHGADR	61
TRHITSW	61
SRYIQNW	61
FNYGVSK	61
VHNAINK	61
QHQGVSK	61
VRSLVTR	61
VKHSINR	61
LQALTFR	61
IKYAVSR	61
TRAAIYR	61
IRTLTTW	61
VMPHLNR	61
LMPLQYK	61
IQYGVNK	61
HLSIVNR	61
THHGVSR	61
QRAVINR	61
ARYGTSK	61
SRAVTNW	61
ILQSTNK	61
LHHGINR	61
LHNAVDK	61
SIHAVSK	61
KHYGIDK	61
KINGISR	61
KMHAINK	61
KINGISK	61
KLAAVNK	61
IRYGTCK	61
VREHLNY	61
FKNAINK	61
LRHSINR	61
IHNGISK	61
VRSITTW	61
ILTGVNK	61
SIKGVDK	61
IHNIVNR	61
YLQGTNK	61
QRYSINK	61
IRYALNE	61
IRAGTSR	61
TRAAQSW	60
ALHGTNR	60
KLTGVNK	60
HLSLINR	60
NMAGINK	60
FNQGTNK	60
AWHGVNK	60
QRALEYR	60
LHYAINK	60
IRNGVDK	60
LRNAINR	60
IKHTVNK	60
SLYSIDK	60
TRTITSW	60
FNKAVNK	60
IHQAISK	60
IHYGVNR	60
NRYALNY	60
VRHGLSK	60
LRHGIDK	60
ALHGANK	60
IRSIINK	60
IRHATSR	60
SRYATNW	60
ALHSVSK	60
VKHATDK	60
NRYITSW	60
IKYGTGK	60
HMQSVNK	60
AQYGVSK	60
LMHSVNK	59
ALEGVSK	59
VKYAINK	59
VWSGVNK	59
AFHGTSK	59
QRHGISK	59
IRYGTNN	59
VRHTINK	59
IRHGVNQ	59
AMYGTNK	59
IRAGVNK	59
VHSGVNK	59
ALNIANK	59
IRHGLSN	59
AMQGTSK	59
IMPGASW	59
IMQAIDK	59
TKYAISK	59
LQAGISK	59
YIHGLSG	59
IMNSVNK	59
IRYAVNR	59
ILPGTNG	59
VMPGTNR	59
LYPLVSR	59
FLSSVNK	59
VKYATSR	59
IRHATNK	59
YIQGIAK	59
VLPGTGK	59
YMQGIGK	59
VRYGTSH	59
FRHHLSK	59
ARYAISK	59
IRAGVSR	59
IKYGTSQ	59
TRYITYY	59
LQALKYG	59
ALYSIDK	59
IHHGTSK	59
IHQGINR	59
ALNGIDR	59
LKYGINR	59
IRNTISK	59
IRAVVNR	59
IRHGLSG	59
TRYATTW	58
ISPLLYR	58
KMYAINR	58
QRYATNK	58
IRHVINR	58
IHQAINQ	58
IMQGVNK	58
VMPGTNW	58
[truncated: 76,090 more rows]
